# Supplementary material for: Integration of Machine Learning-Based Pathogenicity Prediction and Phenotype Matching Improves Variant Prioritization in Rare Clinical Testing
Source: Curr Issues Mol Biol. 2026 Jul 11;48(7):706. doi: 10.3390/cimb48070706 (PMC13406839; doi:10.3390/cimb48070706)
Supplement: Supplementary file 1 [file cimb-48-00706-s001.zip]

Archive with 1 entries (1 files):
- cimb-4392360-supplementary.pdf
